# Supplementary material for: Runs of Homozygosity Analysis Reveals Genomic Diversity and Population Structure of an Indigenous Cattle Breed in Southwest China
Source: Animals (Basel). 2022 Nov 22;12(23):3239. doi: 10.3390/ani12233239 (PMC9737016; doi:10.3390/ani12233239)
Supplement: Supplementary file 1 [file animals-12-03239-s001.zip]

Archive with 1 entries (1 files):
- animals-1878175-supplementary.xlsx
