# Supplementary material for: Runs of Homozygosity Analysis Reveals Genomic Diversity and Population Structure of an Indigenous Cattle Breed in Southwest China
Source: Animals (Basel). 2022 Nov 22;12(23):3239. doi: 10.3390/ani12233239 (PMC9737016; doi:10.3390/ani12233239)
Supplement: Supplementary file 1 [file animals-12-03239-s001.zip › animals-1878175-supplementary.xlsx]

## Sheet: Table S1
Table S1: Sequencing results and quality filtering
Sample	Raw bases (bp)	Clean bases (bp)	Effective rate(%)	Error rate (%)	Q20 (%)	Q30 (%)	GC content(%)
XK01	17679678300	17584235700	99.46	0.04	97.24	92.61	44.58
XK02	16546957200	16468158900	99.52	0.04	97.33	92.74	43.5
XK03	18221339700	18139330500	99.55	0.04	97.11	92.25	43.69
XK04	22647287700	22548439800	99.56	0.04	97.01	92.04	43.44
XK05	20706619500	20622061800	99.59	0.04	97.14	92.35	43.36
XK06	19834002000	19748637000	99.57	0.04	97.23	92.53	43.62
XK08	15524067300	15467544600	99.64	0.04	97.17	92.37	43.27
XK09	15061677600	15005994300	99.63	0.04	97.09	92.21	43.48
XK10	16361348100	16304486100	99.65	0.04	97.11	92.22	43.45
XK11	15468866400	15386201100	99.47	0.04	97.13	92.33	43.94
XK12	19941259200	19860591000	99.6	0.04	97.21	92.47	44.2
XK13	15669418200	15595815300	99.53	0.04	97.31	92.72	43.57
XK17	15345055500	15281255100	99.58	0.04	97.25	92.54	43.16
XK18	18129780600	18043630500	99.52	0.04	97	92.02	43.91
XK20	18539443200	18459546000	99.57	0.04	97.07	92.2	44.03
XK22	15248437800	15182538000	99.57	0.04	97.16	92.32	43.38
XK23	20167668300	20072638200	99.53	0.04	97.03	92.09	43.95
XK25	14804628600	14753188800	99.65	0.04	97.16	92.32	43.23
XK27	17296614600	17227913100	99.6	0.04	97.2	92.44	43.5
XK30	17816928000	17732739900	99.53	0.04	96.95	91.94	44
XK32	15223826400	15158432100	99.57	0.04	97.22	92.45	43.37
XK33	16969029300	16899891000	99.59	0.04	97.18	92.39	43.88
XK34	16989133800	16907931900	99.52	0.04	97.07	92.18	43.62
XK37	15687276900	15623054700	99.59	0.04	97.2	92.42	43.07
XK41	16513655700	16434308700	99.52	0.04	97.16	92.36	43.77
XK42	15737963700	15665475600	99.54	0.04	97.13	92.32	43.91
XK57	15339991200	15274911000	99.58	0.04	97.4	92.83	42.89
XK59	16427667900	16347894600	99.51	0.04	97.13	92.32	43.59
XK64	15254013000	15192052800	99.59	0.04	97.18	92.4	43.2
XK70	18169586100	18092410500	99.58	0.04	97.12	92.28	43.95
Average	17110774060	17036043620	99.5637	0.04	97.1563	92.3553	43.617

## Sheet: Table S2
Table S2: Mapping results of clean reads against reference genome
Sample	Mapped reads	Total reads	Mapping rate(%)	Average depth(X)	Coverage at least 1X(%)	Coverage at least 4X(%)
XK01	116716725	117228238	99.56	5.22	96.84	57.35
XK02	109049182	109787726	99.33	4.94	96.77	55.45
XK03	120305189	120928870	99.48	5.49	97.82	64.71
XK04	149439812	150322932	99.41	6.41	98.46	75.55
XK05	136777391	137480412	99.49	5.95	98.17	69.76
XK06	130949016	131657580	99.46	5.8	98.05	67.97
XK08	102523078	103116964	99.42	4.69	96.49	52.06
XK09	99520761	100039962	99.48	4.57	95.71	48.38
XK10	108237931	108696574	99.58	4.89	96.73	54.59
XK11	102041218	102574674	99.48	4.68	95.78	49.59
XK12	131825228	132403940	99.56	5.77	97.71	65.05
XK13	103521803	103972102	99.57	4.65	96.17	50.02
XK17	101433362	101875034	99.57	4.61	96.14	50.6
XK18	119371816	120290870	99.24	5.43	97.59	62.45
XK20	122312262	123063640	99.39	5.51	97.54	62.7
XK22	100717616	101216920	99.51	4.64	96	50.29
XK23	133145486	133817588	99.5	5.89	97.97	67.4
XK25	97906542	98354592	99.54	4.48	95.88	48.52
XK27	114322094	114852754	99.54	4.96	96.93	55.91
XK30	117623279	118218266	99.5	5.37	97.49	61.07
XK32	100563981	101056214	99.51	4.56	95.88	49.4
XK33	112171643	112665940	99.56	5.12	97.21	58.51
XK34	112109768	112719546	99.46	5.06	97.23	58.02
XK37	103649205	104153698	99.52	4.67	96.42	52.5
XK41	109063874	109562058	99.55	4.93	96.86	55.32
XK42	103904177	104436504	99.49	4.78	96.48	52.17
XK57	101425548	101832740	99.6	4.66	96.38	52.55
XK59	108445830	108985964	99.5	4.8	96.28	51.84
XK64	100802260	101280352	99.53	4.64	96.26	51.03
XK70	120067859	120616070	99.55	5.43	97.61	62.86
Average	1.12998e+08	1.13574e+08	99.496	5.08667	96.895	57.1207

## Sheet: Table S3
Table S3: The related information of candidate genes
Gene names	Gene ID	Chromosome	Start position	End position	Biotypes
ATP10D	ENSBTAG00000000473	6	66135880	66272135	protein_coding
CORIN	ENSBTAG00000002199	6	66274892	66581597	protein_coding
EPHA5	ENSBTAG00000009438	6	80837085	81239941	protein_coding
DPY30	ENSBTAG00000009246	11	14665931	14678497	protein_coding
MEMO1	ENSBTAG00000007734	11	14545698	14655844	protein_coding
NLRC4	ENSBTAG00000008223	11	14815806	14865722	protein_coding
SLC30A6	ENSBTAG00000010898	11	14763571	14809754	protein_coding
SPAST	ENSBTAG00000021694	11	14696392	14751826	protein_coding
YIPF4	ENSBTAG00000033041	11	14884680	14918172	protein_coding
SLC25A33	ENSBTAG00000003177	16	43916567	43946700	protein_coding
TMEM201	ENSBTAG00000003180	16	43890229	43911977	protein_coding
TNFSF18	ENSBTAG00000047412	16	40651795	40663004	protein_coding
TNFSF4	ENSBTAG00000002894	16	40818295	40838305	protein_coding
INPP4B	ENSBTAG00000014111	17	15374564	15824212	protein_coding
GABRA5	ENSBTAG00000003392	21	4267204	4359559	protein_coding
GABRB3	ENSBTAG00000013422	21	3866347	4146441	protein_coding
HMG20A	ENSBTAG00000020441	21	32555119	32632018	protein_coding
LINGO1	ENSBTAG00000023147	21	32764174	32782312	protein_coding
PEAK1	ENSBTAG00000005145	21	32245129	32554682	protein_coding
PSTPIP1	ENSBTAG00000021144	21	32115815	32160464	protein_coding
RCN2	ENSBTAG00000015780	21	32049173	32067324	protein_coding
SCAPER	ENSBTAG00000007382	21	31842786	31956814	protein_coding
TSPAN3	ENSBTAG00000002415	21	32177531	32204399	protein_coding
ADGRA2	ENSBTAG00000008814	27	33069925	33105995	protein_coding
ADRB3	ENSBTAG00000017981	27	33208456	33211176	protein_coding
ASH2L	ENSBTAG00000000978	27	33285825	33311648	protein_coding
BRF2	ENSBTAG00000027665	27	33106589	33111356	protein_coding
bta-mir-2400	ENSBTAG00000045281	27	33462772	33462845	miRNA
EIF4EBP1	ENSBTAG00000027654	27	33247066	33269501	protein_coding
ERLIN2	ENSBTAG00000017831	27	33016693	33033829	protein_coding
GOT1L1	ENSBTAG00000016446	27	33181305	33186909	protein_coding
NSD3	ENSBTAG00000001529	27	33427742	33524431	protein_coding
PLPBP	ENSBTAG00000011075	27	33042477	33052036	protein_coding
RAB11FIP1	ENSBTAG00000011684	27	33119234	33151979	protein_coding
ZNF703	ENSBTAG00000013943	27	32978496	32981525	protein_coding
